# Supplementary material for: Dietary Methionine Restriction Improves Gut Health and Alters the Plasma Metabolomic Profile in Rats by Modulating the Composition of the Gut Microbiota
Source: Int J Mol Sci. 2024 Mar 25;25(7):3657. doi: 10.3390/ijms25073657 (PMC11011829; doi:10.3390/ijms25073657)
Supplement: Supplementary file 1 [file ijms-25-03657-s001.zip]

Archive with 1 entries (1 files):
- ijms-2923499-supplementary.pdf
